# Supplementary material for: Intake of MPRO3 over 4 Weeks Reduces Glucose Levels and Improves Gastrointestinal Health and Metabolism
Source: Microorganisms. 2021 Dec 31;10(1):88. doi: 10.3390/microorganisms10010088 (PMC8780283; doi:10.3390/microorganisms10010088)
Supplement: Supplementary file 1 [file microorganisms-10-00088-s001.zip]

Archive with 6 entries (6 files):
- Table S1.pdf
- Table S2.xlsx
- Table S3.pdf
- Table S4.pdf
- Table S5.pdf
- Table S6.pdf
