# Supplementary material for: Intake of MPRO3 over 4 Weeks Reduces Glucose Levels and Improves Gastrointestinal Health and Metabolism
Source: Microorganisms. 2021 Dec 31;10(1):88. doi: 10.3390/microorganisms10010088 (PMC8780283; doi:10.3390/microorganisms10010088)
Supplement: Supplementary file 1 [file microorganisms-10-00088-s001.zip › Table S2.xlsx]

## Sheet: 4wk
Table S2. A general questionnaire at each point time.
			Diet																	Defecation																	etc
			restricted food intake		Number of meals per day (meals)				Main diet									Diet type		Number of bowel movements							Stomach discomfort and level of gas					Feelings of improvement in gut health over the past week					New medication		Outpatient care		taking nutritional supplements
DB no.	Birth	Group	Yes	No	1	2	3	>4	meat	vegetables	seafood	fastfood	flour	dairy product	fermented food	pulse	fruit	western style	mediterranean	1/week	2/week	3/week	4/week	5/week	6/week	>7/week	very severe	a bit severe	I do not know	Few	not at all	very improved	little improvement	I do not know	almost the same	same as before	Yes	No	Yes	No	Yes	No
2	1948-02-28	A		o		o				o					o		o	o								o				o			o				o			o		o
4	1957-08-26	A		o		o				o					o	o			o							o					o	o					o		o			o
9	1943-03-23	A		o		o				o					o		o		o							o					o		o					o		o		o
11	1949-07-09	A		o		o			o	o					o		o	o								o					o		o					o		o		o
12	1954-09-23	A		o			o			o					o	o	o	o								o			o					o			o			o		o
14	1946-01-28	A		o			o			o					o				o							o					o			o				o		o		o
22	1946-12-25	A		o			o			o					o	o	o	o								o					o				o			o		o		o
23	1949-12-17	A		o			o			o					o				o							o		o						o			o			o		o
24	1950-08-14	A		o		o									o		o	o								o		o				o						o		o		o
27	1947-12-10	A		o		o			o	o					o				o							o				o			o					o		o		o
29	1952-08-09	A		o			o			o					o			o								o					o	o						o	o			o
30	1950-04-03	A		o			o			o							o		o							o					o			o				o		o		o
34	1951-02-18	A		o			o			o				o	o		o		o		o								o				o					o		o		o
42	1949-06-16	A		o			o		o	o				o	o			o								o				o					o		o			o		o
44	1949-10-22	A		o			o			o	o				o		o	o								o		o					o					o	o			o
48	1943-06-18	A		o			o			o					o			o								o			o					o				o		o		o
50	1950-04-11	A		o			o			o					o		o	o								o	o							o				o		o		o
1	1952-03-02	B		o			o			o	o				o			o								o		o					o					o		o		o
3	1954-11-30	B		o			o			o					o			o								o					o			o				o		o	o
6	1948-10-09	B		o		o				o					o	o	o		o							o					o		o					o		o		o
7	1949-03-10	B		o			o			o					o		o	o								o					o		o				o			o		o
10	1941-12-25	B		o		o				o					o				o						o						o		o				o			o		o
13	1947-05-12	B		o			o			o				o	o		o		o							o		o					o					o		o	o
18	1953-01-28	B		o			o			o					o		o	o							o						o			o				o		o		o
19	1948-01-23	B		o			o			o	o			o	o		o	o								o					o			o				o		o		o
26	1944-06-20	B		o			o			o					o	o	o		o							o					o	o						o		o		o
31	1956-06-22	B		o		o			o	o						o	o		o							o				o		o						o		o		o
33	1952-05-05	B		o			o			o									o							o					o		o					o		o		o
35	1957-04-19	B		o		o	o			o						o	o		o							o					o	o					o		o		o
36	1948-05-23	B		o			o			o					o			o								o					o			o				o		o		o
41	1949-03-05	B		o		o				o					o	o		o								o		o				o						o		o		o
45	1957-12-15	B		o		o				o				o	o				o							o					o		o					o		o		o
47	1953-09-25	B		o			o			o							o		o							o					o					o		o		o		o
51	1946-11-23	B		o		o				o					o	o	o	o								o		o				o						o		o		o
61	1949-01-11	B		o			o			o					o			o							o				o					o			o		o		o
5	1948-01-03	C		o		o				o					o		o		o							o		o					o					o		o		o
8	1955-05-24	C		o			o		o	o	o				o		o		o							o					o	o						o		o		o
15	1945-08-05	C		o		o				o	o				o	o	o		o							o		o					o					o		o		o
16	1947-02-15	C		o			o			o					o	o	o		o							o					o				o			o		o		o
17	1954-04-25	C		o			o			o					o	o			o							o				o			o					o		o	o
21	1950-01-25	C		o			o			o							o	o								o					o			o				o		o		o
25	1955-02-21	C		o		o			o	o					o			o								o					o		o					o		o		o
28	1942-06-20	C		o			o		o	o					o			o								o					o		o					o		o		o
32	1950-11-10	C		o		o				o				o	o	o	o	o								o					o					o		o		o		o
37	1957-12-13	C		o			o							o	o	o			o							o		o								o		o		o		o
38	1957-12-09	C		o			o							o	o	o	o		o							o				o						o		o		o		o
39	1955-11-07	C		o		o				o									o			o	o								o			o				o		o		o
40	1954-03-19	C		o			o		o	o				o		o	o		o							o					o					o		o		o		o
43	1945-09-09	C		o		o				o					o				o							o					o					o		o		o		o
46	1957-02-15	C		o			o										o	o								o					o		o					o		o	o
49	1957-11-05	C		o		o				o					o		o	o					o	o							o			o				o		o		o

## Sheet: 1wk
Table S2. A general questionnaire at each point time.
			Diet																	Defecation																	etc
			restricted food intake		Number of meals per day (meals)				Main diet									Diet type		Number of bowel movements							Stomach discomfort and level of gas					Feelings of improvement in gut health over the past week					New medication		Outpatient care		taking nutritional supplements
DB no.	Birth	Group	Yes	No	1	2	3	>4	meat	vegetables	seafood	fastfood	flour	dairy product	fermented food	pulse	fruit	western style	mediterranean	1/week	2/week	3/week	4/week	5/week	6/week	>7/week	very severe	a bit severe	I do not know	Few	not at all	very improved	little improvement	I do not know	almost the same	same as before	Yes	No	Yes	No	Yes	No
2	1948-02-28	A		o		o				o					o			o								o					o		o				o			o		o
4	1957-08-26	A		o			o			o					o		o		o							o		o					o					o	o			o
9	1943-03-23	A		o			o			o					o		o		o							o		o					o					o		o		o
11	1949-07-19	A		o			o			o				o	o			o								o					o		o				o		o			o
12	1954-09-23	A		o			o			o				o	o	o	o	o								o					o			o				o		o		o
14	1946-01-28	A		o			o			o					o				o							o					o			o			o		o			o
22	1946-12-25	A		o			o			o							o	o								o					o			o				o	o			o
23	1949-12-17	A		o			o		o	o					o			o								o					o					o		o		o		o
24	1950-08-14	A		o		o				o					o				o							o					o				o			o		o		o
27	1947-12-10	A		o		o			o	o					o				o							o		o						o				o		o		o
29	1952-08-09	A		o			o		o	o					o			o								o				o			o					o		o		o
30	1950-04-03	A		o			o		o	o					o				o							o					o					o		o		o		o
34	1951-02-18	A		o			o			o					o		o	o								o					o				o			o		o		o
42	1949-06-16	A		o			o		o	o					o			o								o					o			o				o		o		o
44	1949-10-22	A		o			o			o	o				o			o								o	o							o				o		o		o
48	1943-06-18	A		o			o			o					o				o							o		o						o				o		o		o
50	1950-04-11	A		o			o								o		o	o								o					o					o		o		o		o
1	1952-03-02	B		o			o			o							o		o				o							o			o					o		o		o
3	1954-11-30	B		o			o		o	o				o	o		o	o								o		o					o					o		o		o
6	1948-10-09	B		o		o			o	o						o			o							o					o					o		o		o		o
7	1949-03-10	B		o			o			o					o			o								o					o		o					o		o		o
10	1941-12-25	B		o		o				o					o				o					o							o			o			o			o		o
13	1947-05-12	B		o			o			o				o	o	o	o		o							o					o		o					o		o		o
18	1953-01-28	B		o			o			o					o		o		o							o				o			o				o			o		o
19	1948-01-23	B		o			o			o					o			o								o					o				o			o		o		o
26	1944-06-20	B		o			o		o	o					o		o		o							o					o			o				o		o		o
31	1956-06-22	B		o			o			o							o		o			o						o				o						o		o		o
33	1952-05-05	B		o			o			o					o				o							o					o				o			o		o		o
35	1957-04-19	B		o			o			o				o	o	o	o		o							o					o				o			o		o		o
36	1948-05-23	B		o			o		o	o					o			o								o					o		o					o		o		o
41	1949-03-05	B		o		o			o	o					o				o							o					o		o					o		o		o
45	1957-12-15	B		o		o				o					o				o							o			o				o					o		o		o
47	1953-09-25	B		o			o			o					o				o							o					o			o				o		o		o
51	1946-11-23	B		o		o									o	o	o		o					o				o					o					o		o		o
61	1949-01-11	B		o			o			o							o	o								o					o				o			o		o		o
5	1948-01-03	C		o		o				o					o		o		o							o					o					o		o		o		o
8	1955-05-24	C		o			o			o					o		o		o							o					o	o						o		o		o
15	1945-08-05	C		o			o		o	o					o				o							o					o	o						o		o		o
16	1947-02-15	C		o			o		o	o					o		o		o							o		o				o						o		o	o
17	1954-04-25	C		o			o			o						o			o			o	o					o							o			o		o	o
21	1950-01-25	C		o			o			o									o							o					o			o				o		o		o
25	1955-02-21	C		o		o			o	o	o				o		o	o								o					o			o				o		o		o
28	1942-06-20	C		o			o		o	o					o			o								o					o			o			o		o			o
32	1950-11-10	C		o		o			o	o	o				o			o								o					o		o					o		o		o
37	1957-12-13	C		o			o			o				o	o	o	o		o							o		o						o				o		o		o
38	1957-12-09	C		o			o			o				o	o	o	o		o							o					o					o		o		o	o
39	1955-11-07	C		o		o				o					o				o							o					o	o						o		o		o
40	1954-03-19	C		o			o			o					o	o	o		o							o					o					o	o		o			o
43	1945-09-09	C		o		o				o							o		o							o		o						o				o	o			o
46	1957-02-15	C		o			o			o					o			o								o					o		o					o		o	o
49	1957-11-05	C		o		o				o					o			o					o								o			o				o		o		o

## Sheet: 0wk
Table S2. A general questionnaire at each point time.
				Disease and History
				<Family history>																										<Own disease>
DB no.	Birth	Group	Blood type	Not applicable	High blood pressure	Diabetes	Dyslipidemia	Stroke	Osteoporosis	Heart disease	Asthma	Thyroid disease	Rheumatoid arthritis	Cataract/Glaucoma	Kidney disease	Ddementia	etc	Not applicable	Reflux esophagitis	Gastritis	Stomach cramps	Stomach/Dduodenal ulcer	Ulcerative colitis	Irritable colitis	Hemorrhoids	Chronic enteritis	Crohn's disease	etc	Not applicable	High blood pressure	Diabetes	Dyslipidemia	Stroke	Osteoporosis	Heart disease	Asthma	Thyroid disease	Rheumatoid arthritis	Cataract/Glaucoma	Kidney disease	Dementia	etc	Not applicable	Reflux esophagitis	Gastritis	Stomach cramps	Stomach/Duodenal ulcer	Ulcerative colitis	Irritable colitis
2	1948-02-28	A	O	o														o																		o								o
4	1957-08-26	A	A							o										o												o													o				o
9	1943-03-23	A	AB		o	o												o												o	o													o	o
11	1949-07-09	A	O			o												o													o	o												o
12	1954-09-23	A	B		o	o											o											o											o			o			o
14	1946-01-28	A	A	o														o													o	o													o
22	1946-12-25	A	O	o														o																o	o								o
23	1949-12-17	A	B		o													o																				o							o
24	1950-08-14	A	B	o														o														o				o							o
27	1947-12-10	A	O		o													o												o		o												o
29	1952-08-09	A	O		o	o												o													o	o											o
30	1950-04-03	A	B		o		o													o		o								o		o	o				o						o
34	1951-02-18	A	B	o														o														o											o
42	1949-06-16	A	B	o														o												o		o													o
44	1949-10-22	A	B		o													o												o															o
48	1943-06-18	A	A		o													o														o													o
50	1950-04-11	A	B		o	o														o									o														o
1	1952-03-02	B	O														o	o														o					o							o
3	1954-11-30	B	A		o															o												o										o			o
6	1948-10-09	B	A				o																					o				o											o
7	1949-03-10	B	B	o														o												o		o											o
10	1941-12-25	B	A	o														o												o		o											o
13	1947-05-12	B	B		o	o														o												o													o
18	1953-01-28	B	O			o												o												o	o	o													o
19	1948-01-23	B	B	o														o														o
26	1944-06-20	B	A	o														o												o		o											o
31	1956-06-22	B	O		o													o												o													o
33	1952-05-05	B	A		o													o											o														o
35	1957-04-19	B	O	o														o																o									o
36	1948-05-08	B	B	o																o									o														o
41	1949-03-05	B	B	o														o											o														o
45	1957-12-15	B	O			o												o											o															o	o
47	1953-09-25	B	AB		o	o												o														o											o
51	1946-11-23	B	B	o																								o					o							o			o
61	1949-01-11	B	A		o													o												o													o
5	1948-01-03	C	O		o																	o								o																	o
8	1955-05-24	C	B		o													o												o													o
15	1945-08-05	C	B	o														o												o		o											o
16	1947-02-15	C	AB			o												o													o	o					o	o					o
17	1954-04-25	C	A		o													o												o													o
21	1950-01-25	C	B		o													o											o														o
25	1955-02-21	C	A		o	o												o											o														o
28	1942-06-20	C	A	o														o																					o				o
32	1950-11-10	C	A														o	o												o													o
37	1957-12-13	C	A		o															o																						o	o
38	1957-12-09	C	A														o	o											o														o
39	1955-11-07	C	B		o													o														o											o
40	1954-03-19	C	A		o	o											o											o				o										o		o
43	1945-09-09	C	AB		o													o																o											o
46	1957-02-15	C	A	o														o											o															o
49	1957-11-05	C	A		o													o												o					o								o
[truncated: 114 more columns]
